# Supplementary material for: Quantitative assessment of eye movements using a binocular paradigm: comparison among amblyopic, recovered amblyopic and normal children
Source: BMC Ophthalmol. 2022 Sep 9;22:365. doi: 10.1186/s12886-022-02579-5 (PMC9461109; doi:10.1186/s12886-022-02579-5)
Supplement: Supplementary file 1 — Additional file 1: eTable 1. Results of repeated measures. [file 12886_2022_2579_MOESM1_ESM.xlsx]

## Sheet: eTable 1
eTable 1. Results of repeated measures.
	Overall		Amblyopia		Recovered Amblyopia		Control
		P value a		P value a		P value a		P value a
No.	102		26		35		41
Fixation
Fix-X		0.457		0.08		0.268		0.121
Test1	1.75 (0.98, 3.03)		2.58 (1.40, 5.30)		1.45 (0.83, 2.96)		1.58 (0.84, 2.60)
Test2	1.83 (0.97, 2.73)		3.00 (1.89, 5.16)		1.80 (0.98, 2.70)		1.10 (0.71, 2.31)
Fix-Y		0.518		0.096		0.876		0.554
Test1	2.30 (1.73, 3.33)		3.10 (2.19, 4.50)		1.93 (1.53, 3.20)		2.18 (1.56, 2.61)
Test2	2.11 (1.49, 3.05)		3.05 (2.31, 5.78)		2.00 (1.18, 2.68)		1.83 (1.38, 2.53)
Saccade
Sac-X		0.147		0.809		0.235		0.172
Test1	4.10 (2.50, 6.90)		7.35 (4.93, 10.01)		3.78 (2.38, 5.93)		3.28 (1.79, 4.19)
Test2	3.86 (2.18, 5.98)		6.53 (3.76, 9.24)		2.98 (2.08, 5.78)		3.33 (1.63, 4.51)
Sac-Y		0.463		0.767		0.87		0.058
Test1	3.20 (2.20, 4.85)		4.45 (3.15, 5.85)		2.98 (2.11, 4.96)		2.48 (1.71, 3.65)
Test2	2.93 (2.35, 4.69)		3.70 (2.36, 6.05)		2.98 (2.35, 4.75)		2.78 (2.31, 3.55)
Fix-X/ Fix-Y: horizontal/ vertical deviation (°) of the sustained fixation test; Sac-X/ Sac-Y: horizontal/ vertical deviation (°) of the visually guided saccade test. Deviations were presented as median (P25, P75).
a Wilcoxon Signed Ranks tests were used to compare the results of repeated measures.
