# Supplementary material for: Quantitative assessment of eye movements using a binocular paradigm: comparison among amblyopic, recovered amblyopic and normal children
Source: BMC Ophthalmol. 2022 Sep 9;22:365. doi: 10.1186/s12886-022-02579-5 (PMC9461109; doi:10.1186/s12886-022-02579-5)
Supplement: Supplementary file 2 — Additional file 2: eTable 2. Subgroup analysis* of main outcome measures. [file 12886_2022_2579_MOESM2_ESM.xlsx]

## Sheet: Sheet1
eTable 2. Subgroup analysis* of main outcome measures.
Subgroup	No. (%)		Amblyopia	Recovered amblyopia	Control	P value for Interaction a
Overall	135 (100)	Fix-X	2.58 (1.40, 5.30)	1.45 (0.83, 2.96)	1.58 (0.84, 2.60)
		Fix-Y	3.10 (2.19, 4.50)	1.93 (1.53, 3.20)	2.18 (1.56, 2.61)
		Sac-X	7.35 (4.93, 10.01)	3.78 (2.38, 5.93)	3.28 (1.79, 4.19)
		Sac-Y	4.45 (3.15, 5.85)	2.98 (2.11, 4.96)	2.48 (1.71, 3.65)
Age
4-7 years	85 (63.0)	Fix-X	2.26 (1.39, 5.42)	2.05 (1.11, 3.03)	1.58 (0.83, 2.68)	0.116
		Fix-Y	3.20 (2.20, 4.70)	2.20 (1.62, 3.56)	2.23 (1.50, 2.58)	0.522
		Sac-X	7.76 (5.08, 11.14)	5.04 (2.69, 7.01)	3.28 (2.40, 4.03)	0.165
		Sac-Y	4.44 (3.22, 5.89)	3.79 (2.43, 5.52)	2.75 (1.73, 4.23)	0.139
8-14 years	50 (37.0)	Fix-X	2.58 (1.53, 5.18)	0.90 (0.73, 1.80)	1.61 (0.79, 2.58)
		Fix-Y	3.10 (2.16, 4.03)	1.70 (1.25, 2.83)	2.05 (1.56, 2.74)
		Sac-X	6.05 (4.68, 10.01)	2.50 (1.48, 3.80)	2.71 (1.67, 4.46)
		Sac-Y	4.93 (3.11, 6.11)	2.28 (1.90, 3.38)	2.04 (1.66, 2.76)
Refractive status
Myopia	35 (25.9)	Fix-X	2.99 (1.42,5.06)	2.73 (0.84, 3.86)	1.58 (0.71, 2.74)	0.872
		Fix-Y	3.25 (3.00, 5.98)	2.31 (1.36, 4.13)	2.18 (1.64, 2.65)	0.902
		Sac-X	7.53 (5.33, 12.78)	3.46 (2.49, 6.18)	3.63 (1.73, 4.36)	0.996
		Sac-Y	4.59 (2.96, 6.94)	2.15 (1.96, 3.33)	2.53 (1.79,3.08)	0.334
Emmetropia	14 (10.4)	Fix-X	-	1.75 (1.05, 2.95)	1.88 (0.85, 2.53)
		Fix-Y	-	3.53 (1.53, 4.48)	2.25 (1.18, 2.78)
		Sac-X	-	4.10 (3.85, 6.98)	3.28 (2.55, 4.98)
		Sac-Y	-	6.40 (2.35, 7.30)	2.35 (1.68, 3.65)
Hyperopia	86 (63.7)	Fix-X	2.55 (1.40, 5.34)	1.43 (0.81, 2.90)	1.23 (0.85, 2.53)
		Fix-Y	3.08 (2.16, 4.50)	1.91 (1.43, 2.96)	1.93 (1.46, 2.46)
		Sac-X	7.00 (4.86, 9.70)	3.24 (2.09, 6.01)	2.83 (1.65, 3.69)
		Sac-Y	4.45 (3.15, 5.48)	3.10 (2.16, 4.88)	2.48 (1.75, 4.31)
Anisometropia
No	67 (49.6)	Fix-X	5.08 (1.65, 6.00)	1.60 (0.95, 2.96)	1.66 (0.87, 2.73)	0.597
		Fix-Y	4.30 (2.18, 5.70)	2.06 (1.54, 3.26)	2.25 (1.50, 2.76)	0.976
		Sac-X	9.03 (5.73, 11.90)	3.81 (2.49, 6.06)	3.23 (1.98, 4.46)	0.731
		Sac-Y	4.88 (2.95, 6.73)	3.65 (2.33, 5.02)	2.50 (1.69, 4.26)	0.791
Yes	68 (50.4)	Fix-X	2.55 (1.33, 3.97)	1.45 (0.73, 3.03)	1.43 (0.78, 2.38)
		Fix-Y	3.08 (2.28, 3.94)	1.83 (1.40, 3.23)	1.93 (1.63, 2.33)
		Sac-X	6.51 (4.49, 9.69)	3.00 (2.08, 6.10)	3.28 (1.60, 3.73)
		Sac-Y	4.24 (3.21, 5.27)	2.43 (1.90, 4.70)	2.18 (1.73, 3.20)
Fix-X/ Fix-Y: horizontal/ vertical deviation (°) in the sustained fixation test; Sac-X/ Sac-Y: horizontal/ vertical deviation (°) in the visually guided saccade test. Deviations were presented as median (P25, P75).
a Scheirer-Ray-Hare test was used to detect the interaction between subject groups and other clinical characteristics (age, refractive status, and anisometropia). For each deviation, the P value for interaction was displayed separately.
* Since subgroup analysis was not pre-specified, the results of it should be considered exploratory.
